# Supplementary material for: Design of Polymer Nanodielectrics for Capacitive Energy Storage
Source: Nanomaterials (Basel). 2023 Aug 22;13(17):2394. doi: 10.3390/nano13172394 (PMC10490420; doi:10.3390/nano13172394)
Supplement: Supplementary file 1 [file nanomaterials-13-02394-s001.zip]

Archive with 1 entries (1 files):
- nanomaterials-2497269-supplementary.pdf
